# Supplementary material for: Comparative Genomics of Bacteroides fragilis Group Isolates Reveals Species-Dependent Resistance Mechanisms and Validates Clinical Tools for Resistance Prediction
Source: mBio. 2022 Jan 18;13(1):e03603-21. doi: 10.1128/mbio.03603-21 (PMC8764542; doi:10.1128/mbio.03603-21)
Supplement: DATA SET S1 [file mbio.03603-21-sd001.xlsx]

## Sheet: Sheet1
								µg/mL MIC
Isolate	Source	Source Category	VITEK MS ID	Bruker MALDI ID	Bruker Biotyper cfiA Callout	cfiA PCR	IS PCR	Ertapenem	Meropenem	Piperacillin-Tazobactam	Metronidazole
BJH_1	ABD FL/	Abdominal wound/fluid/abscess/drainage	B. fragilis	B. fragilis	Negative	Negative	Negative	0.125	0.125	2	0.125
BJH_3	TISSUE/Leg, left	Tissue/Aspirate	B. thetaiotaomicron	B. faecis	N/A	Negative	Negative	2	1	256	0.032
BJH_4	TISSUE/Sacral	Tissue/Aspirate	B. fragilis	B. fragilis	Negative	Negative	Negative	0.5	0.5	4	0.5
BJH_5	WOUND/Perineum	Wound/ abscess	Parabacteroides merdae	Parabacteroides merdae	N/A	Negative	Negative	0.5	0.5	4	0.25
BJH_7	Wound, index, right	Wound/ abscess	B. fragilis	B. fragilis	Negative	Negative	Negative	0.125	0.125	0.5	0.25
BJH_8	PD FL/	Abdominal wound/fluid/abscess/drainage	B. vulgatus	B. vulgatus	N/A	Negative	Negative	0.5	0.5	8	0.032
BJH_9	Blood, central line	Blood/Bone/Bone marrow	B. ovatus-xylanisolvens	B. ovatus	N/A	Negative	Negative	16	32	256	0.25
BJH_10	Abscess, Abdominal	Abdominal wound/fluid/abscess/drainage	B. vulgatus	B. vulgatus	N/A	Negative	Negative	0.064	0.125	8	0.125
BJH_11	WOUND/Calf, right	Wound/ abscess	Parabacteroides distasonis	Parabacteroides distasonis	N/A	Positive	Negative	0.25	0.25	8	0.25
BJH_12	Wound, breast, right	Wound/ abscess	B. fragilis	B. fragilis	Negative	Negative	Negative	0.064	0.125	0.5	0.064
BJH_13	ABSCESS/Thigh, left	Wound/ abscess	B. fragilis	B. fragilis	Positive	Positive	Positive	32	32	256	0.25
BJH_14	ASPIRATE/Leg, left	Tissue/Aspirate	B. fragilis	B. fragilis	Positive	Positive	Positive	32	32	256	0.5
BJH_15	TISSUE/Foot, right	Tissue/Aspirate	B. fragilis	B. fragilis	Negative	Positive	Negative	0.064	0.125	0.064	0.064
BJH_16	ABSCESS/Foot, right	Wound/ abscess	B. fragilis	B. fragilis	Negative	Positive	Negative	0.064	0.064	0.064	0.032
BJH_17	Blood, peripheral	Blood/Bone/Bone marrow	B. thetaiotaomicron	B. thetaiotaomicron	N/A	Positive	Negative	0.25	0.125	16	0.5
BJH_18	Abscess, buttocks, right	Wound/ abscess	B. ovatus-xylanisolvens	B. ovatus	N/A	Positive	Negative	0.5	0.5	16	0.125
BJH_19	Tissue, sacral	Tissue/Aspirate	B. thetaiotaomicron	B. thetaiotaomicron	N/A	Positive	Negative	0.5	0.25	32	0.5
BJH_20	Tissue, left ischium	Tissue/Aspirate	B. fragilis	B. fragilis	Negative	Positive	Negative	0.25	0.25	1	0.25
BJH_21	Wound, Buttocks, right	Wound/ abscess	Parabacteroides distasonis	Parabacteroides distasonis	N/A	Positive	Negative	1	1	16	0.125
BJH_22	Wound, misc collected in OR on Eswab	Wound/ abscess	B. thetaiotaomicron	B. faecis/ B. thetaiotaomicron	N/A	Positive	Negative	0.5	0.25	32	0.25
BJH_23	Bone, toe, fifth, left	Blood/Bone/Bone marrow	B. vulgatus	B. vulgatus	N/A	Negative	Negative	0.5	0.5	4	0.125
BJH_27	WOUND/Back	Wound/ abscess	B. ovatus-xylanisolvens	B. ovatus	N/A	Positive	Negative	0.5	1	32	0.125
BJH_28	WOUND/Foot, right	Wound/ abscess	B. ovatus-xylanisolvens	B. ovatus	N/A	Positive	Negative	1	0.5	32	0.25
BJH_29	ABSCESS/Miscellaneous	Wound/ abscess	B. vulgatus	B. vulgatus	N/A	Negative	Negative	0.25	0.25	8	0.125
BJH_30	TISSUE/Foot, right	Tissue/Aspirate	B. thetaiotaomicron	B. thetaiotaomicron	N/A	Negative	Negative	0.25	0.25	32	0.25
BJH_31	ABSCESS/Foot, left	Wound/ abscess	B. thetaiotaomicron	B. thetaiotaomicron	N/A	Negative	Negative	0.25	0.25	16	0.25
BJH_33	TISSUE/Sacral	Tissue/Aspirate	B. fragilis	B. fragilis	Negative	Negative	Negative	0.064	0.064	0.032	0.125
BJH_34	ABSCESS/Axilla	Wound/ abscess	B. thetaiotaomicron	B. thetaiotaomicron	N/A	Negative	Negative	0.5	0.25	32	0.25
BJH_35	PER FL/	Abdominal wound/fluid/abscess/drainage	B. vulgatus	B. vulgatus	N/A	Negative	Negative	0.064	0.25	8	0.064
BJH_37	TISSUE/Leg, right	Tissue/Aspirate	B. fragilis	B. fragilis	Negative	Positive	Negative	0.125	0.125	1	0.125
BJH_38	WOUND/Hip, left	Wound/ abscess	B. fragilis	B. fragilis	Negative	Positive	Negative	0.125	0.125	1	0.5
BJH_39	WOUND/Penile	Wound/ abscess	B. thetaiotaomicron	B. ovatus	N/A	Negative	Negative	0.5	0.5	32	0.5
BJH_40	WOUND/Abdominal	Abdominal wound/fluid/abscess/drainage	B. fragilis	B. fragilis	Negative	Negative	Negative	0.064	0.064	0.5	0.125
BJH_41	WOUND/Sacral	Wound/ abscess	B. fragilis	B. fragilis	Negative	Negative	Negative	0.5	0.5	4	0.125
BJH_42	PER FL/Abdominal	Abdominal wound/fluid/abscess/drainage	B. ovatus-xylanisolvens	B. ovatus	N/A	Negative	Negative	0.5	0.5	32	0.125
BJH_43	WOUND/Leg, left	Wound/ abscess	B. fragilis	B. fragilis	Negative	Negative	Negative	0.125	0.064	0.5	0.25
BJH_44	ABD FL/Abdominal, rig	Abdominal wound/fluid/abscess/drainage	B. fragilis	B. fragilis	Negative	Positive	Negative	0.064	0.064	1	0.25
BJH_45	WOUND/Peri-rectal	Wound/ abscess	Parabacteroides distasonis	Parabacteroides distasonis	N/A	Negative	Negative	0.125	0.125	4	0.5
BJH_46	Blood/Radial, right	Blood/Bone/Bone marrow	B. ovatus-xylanisolvens	B. ovatus	N/A	Positive	Negative	0.5	0.125	4	0.25
BJH_47	Blood/Forearm, left	Blood/Bone/Bone marrow	B. ovatus-xylanisolvens	B. ovatus	N/A	Positive	Negative	0.25	0.25	8	0.5
BJH_49	Blood/Antecubital, ri	Blood/Bone/Bone marrow	B. ovatus-xylanisolvens	B. ovatus	N/A	Positive	Negative	0.25	0.25	8	0.25
BJH_50	ASPIRATE/Flank	Abdominal wound/fluid/abscess/drainage	B. vulgatus	B. vulgatus	N/A	Positive	Negative	1	0.5	256	1
BJH_51	WOUND/Groin	Wound/ abscess	B. ovatus-xylanisolvens	B. ovatus	N/A	Positive	Negative	16	32	8	0.25
BJH_52	C BLOOD	Blood/Bone/Bone marrow	B. vulgatus/ B. thetaiotaomicron	B. vulgatus	N/A	Positive	Negative	0.125	0.125	2	0.125
BJH_53	Blood/	Blood/Bone/Bone marrow	B. fragilis	B. fragilis	Negative	Negative	Negative	0.064	0.125	1	1
BJH_54	ABSCESS/Abdominal	Abdominal wound/fluid/abscess/drainage	B. fragilis	B. fragilis	Negative	Negative	Negative	0.064	0.125	1	0.032
BJH_55	BLOOD/	Blood/Bone/Bone marrow	B. fragilis	B. fragilis	Negative	Negative	Negative	0.064	0.064	0.5	0.25
BJH_57	Blood/Peripheral	Blood/Bone/Bone marrow	B. vulgatus	B. vulgatus	N/A	Positive	Negative	0.125	0.125	2	0.125
BJH_58	ABSCESS/Abdominal, ri	Abdominal wound/fluid/abscess/drainage	B. vulgatus	B. vulgatus	N/A	Negative	Negative	2	2	256	0.125
BJH_59	ABSCESS/Groin, left	Wound/ abscess	B. fragilis	B. fragilis	Negative	Positive	Negative	0.5	0.5	4	0.25
BJH_60	PER FL/	Abdominal wound/fluid/abscess/drainage	Parabacteroides distasonis	Parabacteroides distasonis	N/A	Negative	Negative	0.125	0.25	8	0.5
BJH_61	PER FL/Peritoneum	Abdominal wound/fluid/abscess/drainage	B. vulgatus	B. vulgatus	N/A	Positive	Negative	0.064	0.125	4	0.064
BJH_62	TISSUE/Right	Tissue/Aspirate	B. vulgatus	B. vulgatus	N/A	Negative	Negative	0.125	0.25	8	0.125
BJH_64	WOUND/Abdominal openi	Abdominal wound/fluid/abscess/drainage	B. fragilis	B. fragilis	Negative	Positive	Negative	0.25	0.25	1	0.064
BJH_65	WOUND/Buttocks	Wound/ abscess	B. vulgatus	B. vulgatus	N/A	Negative	Negative	0.064	0.125	8	0.125
BJH_66	Blood/Peripheral	Blood/Bone/Bone marrow	B. fragilis	B. fragilis	Negative	Negative	Negative	0.064	0.064	0.25	0.125
BJH_67	Blood/Peripheral	Blood/Bone/Bone marrow	B. fragilis	B. fragilis	Negative	Negative	Negative	0.064	0.125	0.25	0.25
BJH_68	Blood/Peripheral	Blood/Bone/Bone marrow	B. thetaiotaomicron	B. thetaiotaomicron	N/A	Negative	Negative	0.5	0.25	64	0.25
BJH_72	ABSCESS/Abdominal	Abdominal wound/fluid/abscess/drainage	B. fragilis	B. fragilis	Negative	Negative	Negative	0.125	0.25	1	0.25
BJH_73	WOUND/Anlke, left	Wound/ abscess	B. thetaiotaomicron	B. thetaiotaomicron	N/A	Positive	Negative	0.25	0.25	16	0.5
BJH_74	ABD FL	Abdominal wound/fluid/abscess/drainage	B. ovatus-xylanisolvens	B. ovatus	N/A	Positive	Negative	4	2	256	0.125
BJH_75	ABSCESS, Perineum	Wound/ abscess	B. fragilis	B. fragilis	Negative	Positive	Negative	0.032	0.064	0.25	0.25
BJH_76	ABSCESS, Breast, right	Wound/ abscess	B. thetaiotaomicron	B. thetaiotaomicron	N/A	Positive	Negative	0.5	0.25	16	0.5
BJH_77	PER FL	Abdominal wound/fluid/abscess/drainage	Parabacteroides distasonis	Parabacteroides distasonis	N/A	Negative	Negative	2	2	8	0.5
BJH_79	Blood/Arm, right	Blood/Bone/Bone marrow	B. caccae	B. caccae	N/A	Negative	Negative	0.25	0.125	4	0.25
BJH_80	ABSCESS/Chest, right	Wound/ abscess	B. caccae	B. caccae	N/A	Negative	Negative	0.125	0.125	8	0.25
BJH_81	WOUND/Toe	Wound/ abscess	B. vulgatus	B. vulgatus	N/A	Negative	Negative	0.125	0.25	8	0.125
BJH_83	TISSUE/Foot, left	Tissue/Aspirate	B. fragilis	B. fragilis	Negative	Positive	Negative	0.064	0.125	0.5	0.5
BJH_84	TISSUE/Foot, left	Tissue/Aspirate	B. fragilis	B. fragilis	Negative	Positive	Negative	0.064	0.064	0.25	0.125
BJH_86	TISSUE/Cervical	Tissue/Aspirate	B. ovatus-xylanisolvens/caccae	B. ovatus	N/A	Positive	Negative	0.25	0.125	8	0.5
BJH_88	WOUND/Abdodominal	Abdominal wound/fluid/abscess/drainage	B. thetaiotaomicron	B. thetaiotaomicron	N/A	Positive	Negative	0.25	0.25	16	0.5
BJH_89	ABSCESS/Flank	Abdominal wound/fluid/abscess/drainage	B. fragilis	B. fragilis	Negative	Positive	Negative	0.5	0.25	1	0.25
BJH_90	WOUND/Foot, left	Wound/ abscess	B. fragilis	B. fragilis	Negative	Positive	Negative	0.125	0.125	0.5	2
BJH_92	N/A	N/A	B. vulgatus	B. vulgatus	N/A	Positive	Negative	0.125	0.125	16	0.25
BJH_93	TISSUE/	Tissue/Aspirate	B. vulgatus	B. vulgatus	N/A	Negative	Negative	0.5	0.5	256	0.064
BJH_94	ABSCESS/Abdominal	Abdominal wound/fluid/abscess/drainage	B. thetaiotaomicron	B. thetaiotaomicron	N/A	Positive	Negative	0.5	0.5	8	0.125
BJH_97	Blood/Arterial line	Blood/Bone/Bone marrow	B. fragilis	B. fragilis	Negative	Positive	Negative	0.125	0.125	0.5	0.25
BJH_98	ABSCESS/Peritoneal	Abdominal wound/fluid/abscess/drainage	B. thetaiotaomicron	B. thetaiotaomicron	N/A	Positive	Negative	16	16	256	0.125
BJH_99	PER FL	Abdominal wound/fluid/abscess/drainage	B. vulgatus	B. vulgatus	N/A	N/A	N/A	0.5	0.5	8	0.125
BJH_101	ABD FL	Abdominal wound/fluid/abscess/drainage	B. fragilis	B. fragilis	Negative	Positive	Negative	0.25	0.125	0.5	0.25
BJH_102	ABC FL	Abdominal wound/fluid/abscess/drainage	B. vulgatus	B. vulgatus	N/A	Positive	Negative	0.064	0.25	4	8
BJH_103	TISSUE right	Tissue/Aspirate	B. fragilis	B. fragilis	Negative	Negative	Negative	0.064	0.125	0.125	0.25
BJH_104	WOUND/Buttocks, left	Wound/ abscess	B. ovatus-xylanisolvens	B. ovatus	N/A	Positive	Negative	0.5	0.25	16	0.25
BJH_105	DRN/Appendix	Abdominal wound/fluid/abscess/drainage	B. fragilis	B. fragilis	Negative	Negative	Negative	0.125	0.064	0.5	0.5
BJH_106	Blood/Antecubital, left	Blood/Bone/Bone marrow	B. fragilis	B. fragilis	Negative	Negative	Negative	0.25	0.125	1	0.25
BJH_107	ABSCESS/Abdominal	Abdominal wound/fluid/abscess/drainage	B. fragilis	B. fragilis	Negative	Negative	Negative	0.5	0.5	2	0.5
BJH_108	WOUND/Finger, right	Wound/ abscess	B. fragilis	B. fragilis	Negative	Positive	Negative	0.05	0.05	2	0.5
BJH_109	TISSUE/Miscellaneous	Tissue/Aspirate	B. fragilis	B. fragilis	Negative	Positive	Negative	0.125	0.125	0.5	0.5
BJH_110	BONE/Foot, right	Blood/Bone/Bone marrow	B. caccae	B. caccae	N/A	Negative	Negative	0.25	0.125	8	0.064
BJH_111	TISSUE/Sacral	Tissue/Aspirate	B. fragilis	B. fragilis	Negative	Negative	Negative	0.125	0.125	0.5	0.25
BJH_113	WOUND/Sacral	Wound/ abscess	B. fragilis	B. fragilis	Negative	Positive	Negative	0.125	0.125	1	0.25
BJH_114	Blood/Arterial line	Blood/Bone/Bone marrow	B. fragilis	B. fragilis	Negative	Positive	Negative	0.125	0.125	0.5	0.25
BJH_115	ABD FL	Abdominal wound/fluid/abscess/drainage	B. fragilis	B. fragilis	Negative	Positive	Negative	0.25	0.25	1	0.25
BJH_118	ABD FL	Abdominal wound/fluid/abscess/drainage	B. vulgatus	B. vulgatus	N/A	Positive	Negative	0.064	0.125	4	0.5
BJH_119	WOUND/Buttocks, left	Wound/ abscess	B. ovatus-xylanisolvens	B. ovatus	N/A	Positive	Negative	0.5	0.5	16	0.25
BJH_120	PER FL	Abdominal wound/fluid/abscess/drainage	B. vulgatus	B. vulgatus	N/A	Positive	Negative	0.5	0.5	8	0.125
BJH_123	TISSUE/Buttocks, right	Tissue/Aspirate	B. thetaiotaomicron	B. thetaiotaomicron	N/A	Positive	Negative	0.5	0.5	256	0.25
BJH_125	TISSUE right	Tissue/Aspirate	B. vulgatus	B. vulgatus	N/A	Negative	Negative	1	2	256	256
BJH_126	WOUND right	Wound/ abscess	B. thetaiotaomicron	B. thetaiotaomicron	N/A	Negative	Negative	0.5	0.5	256	0.5
BJH_127	TISSUE/Back	Tissue/Aspirate	B. fragilis	B. fragilis	Negative	Negative	Negative	0.064	0.064	0.5	0.25
BJH_129	PER FL/Pertioneal	Abdominal wound/fluid/abscess/drainage	B. fragilis	B. fragilis	Negative	Negative	Negative	0.064	0.125	1	0.25
BJH_131	Blood	Blood/Bone/Bone marrow	B. vulgatus	B. vulgatus	N/A	Negative	Negative	0.5	0.5	256	0.25
BJH_132	WOUND/Stomach	Abdominal wound/fluid/abscess/drainage	B. fragilis	B. fragilis	Negative	Negative	Negative	0.125	0.125	0.125	0.125
BJH_133	WOUND/Sacral	Wound/ abscess	B. fragilis	B. fragilis	Negative	Negative	Negative	0.5	0.25	2	0.25
BJH_136	WOUND/Leg, left	Wound/ abscess	Parabacteroides distasonis	Parabacteroides distasonis	N/A	Positive	Negative	0.25	0.25	8	0.5
BJH_137	ABSCESS/Foot, left	Wound/ abscess	B. vulgatus	B. vulgatus	N/A	Negative	Negative	0.25	0.25	8	0.125
BJH_138	TISSUE/Heel, right	Tissue/Aspirate	B. fragilis	B. fragilis	Negative	Positive	Negative	0.125	0.125	1	0.5
BJH_139	PARAC FL	Tissue/Aspirate	B. fragilis	B. fragilis	Negative	Positive	Negative	1	1	4	0.25
BJH_140	WOUND, left	Wound/ abscess	B. fragilis	B. fragilis	Positive	Positive	Negative	0.5	1	2	0.25
BJH_141	WOUND, left	Wound/ abscess	B. fragilis	B. fragilis	Positive	Positive	Negative	0.5	1	2	0.25
BJH_142	TISSUE/Abdominal	Abdominal wound/fluid/abscess/drainage	B. fragilis	B. fragilis	Negative	Negative	Negative	0.25	0.5	2	0.5
BJH_146	ABSCESS/Abdominal	Abdominal wound/fluid/abscess/drainage	B. fragilis	B. fragilis	Negative	Positive	Negative	0.25	0.5	0.016	0.064
BJH_147	Blood/Arm, right	Blood/Bone/Bone marrow	B. fragilis	B. fragilis	Negative	Positive	Negative	0.125	0.125	2	0.25
BJH_148	WOUND/Foot, right	Wound/ abscess	B. fragilis	B. fragilis	Negative	Negative	Negative	0.125	0.064	0.5	0.125
BJH_149	ABSCESS/Abdominal	Abdominal wound/fluid/abscess/drainage	B. fragilis	B. fragilis	Negative	Positive	Negative	0.25	0.25	1	0.25
BJH_151	Blood/Arm, left	Blood/Bone/Bone marrow	B. fragilis	B. fragilis	Negative	Negative	Negative	0.125	0.125	2	0.25
BJH_152	TISSUE/Buttocks, right	Tissue/Aspirate	B. fragilis	B. fragilis	Negative	Negative	Negative	0.064	0.064	0.5	0.25
BJH_153	HARDWARE/Graft	Tissue/Aspirate	B. thetaiotaomicron	B. thetaiotaomicron	N/A	Negative	Negative	0.25	0.25	16	0.125
BJH_154	ABSECESS/Abdominal	Abdominal wound/fluid/abscess/drainage	B. thetaiotaomicron	B. thetaiotaomicron	N/A	Negative	Negative	0.25	0.125	8	0.125
BJH_155	WOUND/Hip, right	Wound/ abscess	B. fragilis	B. fragilis	Negative	Positive	Negative	0.125	0.125	0.5	0.25
BJH_156	Blood/Peripheral	Blood/Bone/Bone marrow	B. fragilis	B. fragilis	Negative	Positive	Negative	0.125	0.125	0.5	0.5
BJH_157	WOUND/Abdominal	Abdominal wound/fluid/abscess/drainage	B. thetaiotaomicron	B. thetaiotaomicron	N/A	Negative	Negative	0.25	0.25	16	0.064
BJH_158	PER FL	Abdominal wound/fluid/abscess/drainage	B. fragilis	B. fragilis	Negative	Negative	Negative	0.125	0.125	1	0.25
BJH_160	TISSUE/Abdominal	Abdominal wound/fluid/abscess/drainage	B. thetaiotaomicron	B. thetaiotaomicron	N/A	Negative	Negative	0.25	0.125	8	0.125
BJH_161	ABSCESS/Buttocks	Wound/ abscess	B. vulgatus	B. vulgatus	N/A	Negative	Negative	0.125	0.25	16	0.25
BJH_162	PER FL	Abdominal wound/fluid/abscess/drainage	B. thetaiotaomicron	B. thetaiotaomicron	N/A	Negative	Negative	0.5	0.5	256	0.125
BJH_166	ABSCESS/Buttocks, right	Wound/ abscess	B. thetaiotaomicron	B. thetaiotaomicron	N/A	Positive	Negative	0.5	0.5	32	0.5
BJH_167	N/A	N/A	B. ovatus-xylanisolvens	B. ovatus	N/A	Negative	Negative	0.5	0.25	16	0.25
BJH_168	BONE/Finger, long, right	Blood/Bone/Bone marrow	B. fragilis	B. fragilis	Negative	Negative	Negative	0.25	0.125	1	0.25
BJH_169	TISSUE/Finger, long, right	Tissue/Aspirate	B. fragilis	B. fragilis	Negative	Positive	Negative	0.25	0.125	1	0.25
BJH_170	TISSUE/Foot, right	Tissue/Aspirate	B. ovatus-xylanisolvens	B. ovatus	N/A	Positive	Negative	0.5	0.25	8	0.25
BJH_172	ABSCESS/Buttocks, right	Wound/ abscess	Parabacteroides merdae	Parabacteroides merdae	N/A	Negative	Negative	0.25	0.25	4	0.25
BJH_173	PARAC FL	Tissue/Aspirate	B. vulgatus	B. vulgatus	N/A	Positive	Negative	1	2	64	0.5
BJH_174	WOUND/Back, lower	Wound/ abscess	B. fragilis	B. fragilis	Negative	Negative	Negative	0.125	0.125	1	0.064
BJH_175	WOUND/Back, lower	Wound/ abscess	B. ovatus-xylanisolvens	B. ovatus	N/A	Positive	Negative	0.25	0.125	4	0.25
BJH_176	WOUND/Hip, right	Wound/ abscess	B. fragilis	B. fragilis	Negative	Positive	Negative	0.5	0.25	2	0.25
BJH_177	PD FL/Peritoneal	Abdominal wound/fluid/abscess/drainage	B. vulgatus	B. vulgatus	N/A	Positive	Negative	0.5	4	16	0.125
BJH_178	WOUND/Breast, left	Wound/ abscess	B. fragilis	B. fragilis	Negative	Positive	Negative	0.125	0.125	0.5	0.5
BJH_179	ABSCESS/Abdominal, le	Abdominal wound/fluid/abscess/drainage	B. vulgatus	B. vulgatus	N/A	Negative	Negative	0.125	0.125	4	0.125
BJH_180	WOUND/Buttocks	Wound/ abscess	B. vulgatus	B. vulgatus	N/A	Negative	Negative	1	1	4	0.125
BJH_181	WOUND/Finger, index,	Wound/ abscess	B. thetaiotaomicron	B. thetaiotaomicron	N/A	Negative	Negative	0.5	0.5	16	0.5
BJH_182	WOUND/Buttocks	Wound/ abscess	B. fragilis	B. fragilis	Negative	Negative	Negative	0.064	0.064	1	0.5
BJH_183	WOUND/Leg, right	Wound/ abscess	B. fragilis	B. fragilis	Negative	Positive	Negative	0.064	0.064	0.25	0.25
BJH_186	WOUND/Abdominal, righ	Abdominal wound/fluid/abscess/drainage	Parabacteroides distasonis	Parabacteroides distasonis	N/A	Positive	Negative	0.25	0.125	4	0.25
BJH_187	ASPIRATE/Gallbladder	Abdominal wound/fluid/abscess/drainage	B. thetaiotaomicron	B. thetaiotaomicron	N/A	Positive	Negative	0.5	0.5	64	0.25
BJH_188	WOUNDAbdominal, righ	Abdominal wound/fluid/abscess/drainage	Parabacteroides distasonis	Parabacteroides distasonis	N/A	Negative	Negative	0.25	0.125	2	0.25
BJH_190	ABSCESS/Abdominal ope	Abdominal wound/fluid/abscess/drainage	B. fragilis	B. fragilis	Negative	Negative	Negative	0.064	0.064	1	0.25
BJH_191	PER FL/Abdominal	Abdominal wound/fluid/abscess/drainage	B. fragilis	B. fragilis	Negative	Negative	Negative	0.125	0.125	1	0.25
BJH_192	TISSUE/Sacral	Tissue/Aspirate	B. fragilis	B. fragilis	Negative	Negative	Negative	1	2	4	0.5
BJH_193	BONE/Sacral	Blood/Bone/Bone marrow	B. fragilis	B. fragilis	Negative	Negative	Negative	2	2	4	0.5
BJH_194	WOUND/Vaginal	Wound/ abscess	B. pyogenes	B. pyogenes	N/A	Negative	Negative	0.016	0.032	0.064	0.125
BJH_195	WOUND/Foot, right	Wound/ abscess	B. thetaiotaomicron	B. thetaiotaomicron	N/A	Negative	Negative	0.5	0.25	256	0.5
BJH_196	PER FL/Abdominal	Abdominal wound/fluid/abscess/drainage	B. fragilis	B. fragilis	Negative	Positive	Negative	0.125	0.125	0.25	0.5
BJH_197	ABSCESS/Abdominal	Abdominal wound/fluid/abscess/drainage	B. fragilis	B. fragilis	Negative	Negative	Negative	0.25	0.5	1	0.25
BJH_198	ABSCESS/Abdominal	Abdominal wound/fluid/abscess/drainage	B. fragilis	B. fragilis	Negative	Negative	Negative	0.25	0.5	2	0.25
BJH_199	TISSUE/Sacral	Tissue/Aspirate	B. vulgatus	B. vulgatus	N/A	Positive	Negative	0.064	0.125	4	0.25
BJH_200	TISSUE/Sacral	Tissue/Aspirate	Parabacteroides distasonis	Parabacteroides distasonis	N/A	Positive	Negative	0.064	0.064	4	0.5
BJH_201	WOUND/Buttocks, left	Wound/ abscess	B. vulgatus	B. vulgatus	N/A	Positive	Negative	0.5	0.25	16	0.5
BJH_202	TISSUE/Heel, left	Tissue/Aspirate	B. thetaiotaomicron	B. thetaiotaomicron	N/A	Negative	Negative	0.25	0.25	16	0.064
BJH_203	ABSCESS/Pelvic	Abdominal wound/fluid/abscess/drainage	Parabacteroides distasonis	Parabacteroides distasonis	N/A	Negative	Negative	0.125	0.125	2	0.032
BJH_204	ABSCESS/Miscellaneous	Wound/ abscess	B. fragilis	B. fragilis	Negative	Negative	Negative	0.064	0.064	0.25	0.125
BJH_205	BLOOD/Arterial	Blood/Bone/Bone marrow	B. ovatus-xylanisolvens	B. ovatus	N/A	Positive	Negative	0.5	0.5	32	0.5
BJH_206	WOUND/Foot, left	Wound/ abscess	B. vulgatus	B. vulgatus	N/A	Negative	Negative	0.25	0.25	4	0.25
BJH_207	TISSUE/Foot, left	Tissue/Aspirate	B. fragilis	B. fragilis	Negative	Negative	Negative	0.125	0.25	2	0.25
BJH_208	ASPIRATE/Kidney, right	Tissue/Aspirate	B. fragilis	B. fragilis	Negative	Positive	Negative	0.5	0.25	1	0.25
BJH_210	WOUND/Hip, left	Wound/ abscess	B. fragilis	B. fragilis	Negative	Negative	Negative	0.5	0.5	4	0.125
BJH_211	WOUND/Groin, right	Wound/ abscess	Parabacteroides distasonis	Parabacteroides distasonis	N/A	Positive	Negative	0.25	0.25	8	0.125
BJH_213	WOUND/Sacral	Wound/ abscess	B. fragilis	B. fragilis	Negative	Negative	Negative	0.064	0.125	2	0.5
BJH_215	WOUND/Leg, right	Wound/ abscess	B. fragilis	B. fragilis	Negative	Negative	Negative	0.125	0.125	0.5	0.5
BJH_216	TISSUE/Miscellaneous	Tissue/Aspirate	B. fragilis	B. fragilis	Negative	Negative	Negative	0.125	0.064	2	0.25
BJH_217	TISSUE/Sacral	Tissue/Aspirate	B. thetaiotaomicron	B. thetaiotaomicron	N/A	Negative	Negative	0.5	0.25	32	0.25
BJH_218	TISSUE/Sacral	Tissue/Aspirate	B. fragilis	B. fragilis	Negative	Negative	Negative	0.064	0.125	2	0.25
BJH_219	BONE/Sacral	Blood/Bone/Bone marrow	B. fragilis	B. fragilis	Negative	Negative	Negative	0.064	0.125	1	0.25
BJH_220	ABSCESS/Abdominal	Abdominal wound/fluid/abscess/drainage	B. fragilis	B. fragilis	Positive	Positive	Negative	0.5	1	1	0.5
IHMA_1	N/A	N/A	B. fragilis	B. fragilis	Positive	Positive	Positive	>32	>32	>256	256
IHMA_2	N/A	N/A	B. fragilis	B. fragilis	Positive	Positive	Negative	4	>32	1.5	0.25
IHMA_3	N/A	N/A	B. fragilis	B. fragilis	Positive	Positive	Positive	>32	>32	>256	0.19
IHMA_4	N/A	N/A	B. fragilis	B. fragilis	Negative	Positive	Positive	32	>32	64	0.125
IHMA_5	N/A	N/A	B. fragilis	B. fragilis	Positive	Positive	Negative	6	32	4	0.38
IHMA_6	N/A	N/A	B. fragilis	B. fragilis	Positive	Positive	Positive	>32	>32	>256	0.19
IHMA_7	N/A	N/A	B. fragilis	B. fragilis	Positive	Positive	Negative	6	>32	8	0.25
IHMA_8	N/A	N/A	B. fragilis	B. fragilis	Negative	Negative	Negative	16	>32	>256	0.25
IHMA_9	N/A	N/A	B. fragilis	B. fragilis	Positive	Positive	Negative	0.75	4	0.5	0.19
IHMA_10	N/A	N/A	B. fragilis	B. fragilis	Positive	Positive	Positive	>32	>32	>256	0.25
IHMA_11	N/A	N/A	B. fragilis	B. fragilis	Positive	Positive	Negative	6	>32	4	0.19
IHMA_12	N/A	N/A	B. fragilis	B. fragilis	Positive	Positive	Negative	1	6	1	0.5
IHMA_13	N/A	N/A	B. fragilis	B. fragilis	Positive	Positive	Negative	1.5	24	0.75	0.19
IHMA_14	N/A	N/A	B. fragilis	B. fragilis	Positive	Positive	Negative	1	6	0.75	0.19
IHMA_15	N/A	N/A	B. fragilis	B. fragilis	Positive	Positive	Negative	1.5	16	1	0.25
IHMA_16	N/A	N/A	B. fragilis	B. fragilis	Positive	Positive	Negative	>32	>32	>256	0.125
IHMA_17	N/A	N/A	B. fragilis	B. fragilis	Positive	Positive	Positive	16	>32	>256	0.38
IHMA_18	N/A	N/A	B. fragilis	B. fragilis	Positive	Positive	Positive	>32	>32	>256	0.19
IHMA_19	N/A	N/A	B. fragilis	B. fragilis	Positive	Positive	Positive	>32	>32	>256	0.19
IHMA_20	N/A	N/A	B. fragilis	B. fragilis	Positive	Positive	Positive	>32	>32	>256	0.19
